# Supplementary material for: Evaluation of Synthetic 2,4-Disubstituted-benzo[g]quinoxaline Derivatives as Potential Anticancer Agents
Source: Pharmaceuticals (Basel). 2021 Aug 26;14(9):853. doi: 10.3390/ph14090853 (PMC8466781; doi:10.3390/ph14090853)
Supplement: Supplementary file 1 [file pharmaceuticals-14-00853-s001.zip]

Archive with 1 entries (1 files):
- pharmaceuticals-1330398-supplementary.pdf
